# Supplementary material for: Transcriptomic analysis of identical twins with different onset ages of adrenoleukodystrophy
Source: Front Neurosci. 2025 Oct 31;19:1623285. doi: 10.3389/fnins.2025.1623285 (PMC12615386; doi:10.3389/fnins.2025.1623285)
Supplement: Supplementary file 2 [file Table_2.XLSX]

## Sheet: Sheet1
Genes	Cluster
NEDD8-MDP1	6
SMCO1	6
IGLV3-22	6
IGHD6-6	6
TRAJ41	6
AC233723.1	6
AC006538.2	6
AC068234.1	6
METTL7B	6
TMEFF1	6
FXYD3	6
AL024498.2	6
AC243547.3	6
RBP1	6
TRAJ56	6
PAGE1	6
FXYD6-FXYD2	6
INMT-MINDY4	6
AL020996.2	6
CRLF2	6
AC007375.2	6
IGLJ7	6
FCN2	6
CYS1	6
IGHD5-24	6
FST	6
AC093525.1	6
COL26A1	6
PNMA8A	6
NCCRP1	6
IGKV6D-41	6
IL13	6
SMIM2	6
AHSG	6
IGLV11-55	6
CST6	6
CSF2	6
MT3	6
AC010463.1	6
GLOD5	6
MT1G	6
AP000721.1	6
REG1B	6
OR2T10	6
CPNE6	6
AC093423.3	6
MLNR	6
AC058822.1	6
TLX2	6
TEX46	6
C16orf90	6
LGALS7B	6
DLK1	6
DRC1	6
CFHR1	6
OVOL3	6
IL33	6
MEP1B	6
AC034102.2	6
HAPLN2	6
APOC2	6
CXCL12	6
IGHV3OR15-7	6
CIDEC	6
DUSP21	6
POU2F3	6
KRT7	6
AC027796.3	6
SPACA3	6
UGT2B17	6
AC021072.1	6
HIST1H1A	6
CLPSL2	6
OTOP2	6
ITLN2	6
FGF20	6
LCN6	6
LIPI	6
MT1H	6
MYBPHL	6
ITGA8	6
TRIM6-TRIM34	6
ETV3L	6
S100A14	6
CCL21	6
SGCG	6
IL25	6
CD5L	6
GSTT2B	6
IL11	6
VWA2	6
DPYS	6
FRZB	6
EXOC3L4	6
KRT17	6
BARX1	6
SCG2	6
SLURP1	6
OR2K2	6
CFAP74	6
KRTAP4-6	6
CNBD2	6
SCUBE2	6
C7orf77	6
COX4I2	6
HNF1A	6
HIST3H3	6
MYL7	6
CLRN3	6
PHOX2A	6
MB	6
PKD1L3	6
KRTAP5-10	6
LYPD1	6
CA5A	6
OR1B1	6
WFDC13	6
ERAS	6
CDH22	6
CCL19	6
SNAP25	6
KRT19	6
DMGDH	6
IL21	6
TM4SF5	6
MAL2	6
CLVS1	6
OGDHL	6
IRX5	6
INSL6	6
LGALS14	6
SMOC2	6
OSR2	6
RHBDL3	6
UGT3A2	6
SRY	6
AVPR1B	6
GDF5OS	6
IGFL2	6
ZSCAN5C	6
GSTA5	6
SH2D6	6
DKK1	6
TMEM105	6
AKAP14	6
AL138694.1	6
C1QTNF9B	6
DUSP26	6
CATSPERZ	6
PTH2	6
HR	6
NOTUM	6
C9orf57	6
IL22	6
PDGFRL	6
KRTAP4-3	6
GGT2	6
OR52E2	6
OR6S1	6
ARHGEF16	6
GFRA3	6
CELA3B	6
FMR1NB	6
PRR18	6
KCNJ4	6
EMP2	6
CCDC175	6
OR2Z1	6
BPIFB4	6
INA	6
OR2F1	6
ANXA8L1	6
NKX2-3	6
RNF183	6
TCEAL7	6
POU4F3	6
GSTT2	6
CYP2C18	6
MMP2	6
VAT1L	6
CALR3	6
FOLR1	6
MATN4	6
GSG1L	6
OR5K1	6
ASIC4	6
ERC2	6
LMO7DN	6
PRKACG	6
ARX	6
KLK13	6
PCDHGB1	6
PDE6A	6
FOXA1	6
TCF15	6
HS3ST4	6
PRM2	6
KRTAP5-5	6
RASD2	6
C6orf141	6
CFAP65	6
DPEP1	6
MALRD1	6
AKNAD1	6
PLG	6
AC098650.1	6
VWA3B	6
PCDHB3	6
HTR3B	6
LRRTM1	6
TMEM47	6
MYBPC1	6
CXCL14	6
PRSS55	6
OCSTAMP	6
RD3	6
PLCZ1	6
SPATA22	6
VWA1	6
LRRC10B	6
AC020636.2	6
ANTXRL	6
GJB2	6
IGFN1	6
LMOD2	6
DRD5	6
EDIL3	6
DAO	6
CGNL1	6
MNX1	6
AFP	6
GPRC5A	6
TNN	6
PPP1R3C	6
AC010487.3	6
GGTLC3	6
GFY	6
STC2	6
TRPM1	6
GABRB2	6
ABCC8	6
SCTR	6
KCNT2	6
IGKV1D-42	6
EFEMP1	6
CYP2B6	6
FUT6	6
FNDC1	6
GATA4	6
KLK2	6
AL080251.1	6
RELN	6
CDH16	6
CALCR	6
FREM1	6
OR13J1	6
IRS4	6
ABCG5	6
CLDN16	6
NPR1	6
CYP2A7	6
MAGEL2	6
EGFLAM	6
BOC	6
DCDC2	6
EGR4	6
TACC2	6
ACTN2	6
2025-03-04	6
MS4A6E	6
PCDH18	6
NRXN3	6
OPCML	6
DCAF12L2	6
ADAMTS12	6
MYH6	6
UNC13A	6
PREX2	6
SHANK2	6
UNC13C	6
DAZ3	6
DAZ4	6
DAZ2	6
RPL10L	6
DAZ1	6
OR2G2	6
AL139300.1	6
FAT3	6
INO80B-WBP1	5
AL136295.1	6
AC244472.1	1
TRIM39-RPP21	5
AC068631.2	5
AL662899.2	1
BLOC1S5-TXNDC5	1
IGLV1-50	6
TRAJ43	1
SCGB3A2	1
TRAJ58	5
AC002310.5	1
WFDC3	6
TRAJ52	6
NPW	7
TMSB15A	6
AC087632.1	1
AC010326.2	5
TRAJ47	5
AC008878.2	6
S100A2	1
NPTX2	6
SNCG	6
TNNI3	5
LIPM	6
SLC12A5	6
OR2L13	1
HSPB6	1
AC068946.1	6
AC005837.2	1
TAL2	6
PACSIN3	5
AC003002.4	1
TMEM190	7
IGHV3-35	6
BCL2L10	7
NRTN	5
TRAJ57	1
TSGA10IP	7
GLIS1	5
CNGB3	1
RAB40AL	5
DKKL1	6
CCL24	5
CHRNB3	1
PIH1D2	1
CSAG3	5
SMIM17	1
CLDN3	6
TSNAX-DISC1	1
CPSF4L	1
TRAJ61	1
USP2	5
LUM	6
ACTG2	7
IGHV3-38	6
OLAH	1
PRH2	7
AGR2	6
AQP8	1
A4GALT	6
CYP19A1	5
RHOV	5
VSTM2L	6
NPNT	1
FAM170B	5
TAS2R41	1
KISS1	1
TMPRSS11E	1
RARRES1	6
APLP1	1
GML	1
DUOXA1	6
TEX38	1
CYP3A43	5
SPIC	1
FAM9B	1
SULT1E1	1
DBX1	5
COLEC11	1
SAG	5
PLET1	1
TEKT5	7
PPP1R2P9	1
PALMD	1
CASP12	1
ODF3L1	5
FBLIM1	1
PRKD1	6
IGHV3OR16-9	6
FGFBP1	1
GRB7	5
IGFBP5	6
SAA2-SAA4	1
OR1L6	1
AC003005.1	1
AL807752.7	5
MTRNR2L3	6
ABRA	6
STEAP1	5
SAXO1	1
FAM83E	7
ACTL9	1
VHLL	5
CA9	6
TRIM75P	5
TMEM213	1
TSKU	6
PURG	5
SHISA3	5
SCNN1B	1
C4orf45	1
SLC6A3	1
AMBN	1
CD164L2	1
CFAP57	1
C8orf4	1
ATRNL1	1
LAD1	6
CDH5	1
T	6
HSPB2	1
KIR3DL3	5
PRR15	5
SAA4	1
MORC1	1
LRRC38	6
COX8C	1
USP50	5
SYT7	1
DAPL1	1
FAM71A	1
GAL3ST3	5
IFNL3	5
SOD3	5
CTNND2	6
TGM7	1
IL17REL	5
HMX2	5
KRTAP10-1	1
OGN	1
EVPLL	5
KRT71	1
IRX6	5
TMEM200B	5
CASC10	1
KLK6	5
OR1L4	1
CFAP100	1
ATP5L2	1
CCL15-CCL14	1
HMGA2	5
TMEM246	1
P2RX2	1
ASPN	5
OR1E2	1
OR52N1	1
SEC14L6	1
OR2L3	5
GAP43	5
FAM9C	5
NOS2	5
OR13D1	1
PRSS45	5
SLC6A11	1
HGFAC	5
LRRN4	1
UCP1	1
OR9A4	1
SPERT	5
CCL16	5
EFNB3	1
C10orf142	5
LINC00675	1
CLEC14A	1
MAB21L1	1
ZNF214	6
STAC2	5
ZIM2	1
FGF8	5
HEPACAM	1
IFNL4	5
SOX2	5
PRDM7	5
TAS2R8	5
GABRE	1
AMOTL2	1
EBF3	1
FCRL4	1
CXorf58	1
R3HDML	1
ANXA10	1
SCN3B	5
FP236240.1	5
UPK1B	5
KRT222	5
CCDC54	5
GPR87	5
C1orf210	1
DNAJC22	1
MATN3	1
TSPAN12	1
AQP12B	5
RFPL3	5
TLL2	7
NR0B2	5
CACNG1	1
IGLJ5	5
AL117258.1	1
WDR38	5
CKMT1B	5
MLPH	5
ENPP6	5
NUTM1	1
RHOJ	5
PCDHGA3	5
SLC27A6	5
MOGAT1	1
SLC35F4	5
ELN	5
REM1	5
C3orf36	5
TBATA	5
IGLON5	1
TAS2R13	5
TWIST1	5
ADRA2B	5
GOLGA6L7P	5
SERPINA12	5
IFNE	5
NLRP14	1
FAM180A	5
IL22RA1	1
LRRIQ4	1
ZPLD1	5
GRIK3	6
PKP1	7
LRRC74B	5
IL36G	1
TPPP2	1
SPATA3	5
ART1	5
PTHLH	5
GRIA4	1
IFNW1	5
LBP	1
CPLX4	5
TRIM54	1
F2	5
ZAN	1
OR2T4	1
DUSP27	5
OSTN	5
EIF4E1B	5
GBA3	1
GCGR	1
GJB3	1
ACSM6	5
NWD1	5
DLG2	5
AC135068.3	5
OR4N4	5
ZSCAN4	5
TERB1	1
COL16A1	5
STEAP2	1
KRT6B	5
TAF7L	5
KIRREL	1
EPGN	1
SYNPO2L	1
FMO2	1
PAK5	1
ZNF730	5
GRAMD2	6
HYAL4	5
NKX6-2	5
PTCHD3	5
NOSTRIN	5
KRT78	1
GABRB1	1
SLC44A4	1
TBR1	5
APOBEC4	5
CHST1	5
PDYN	1
INSM1	1
AL355860.1	5
HS3ST5	1
XDH	5
FGF7	1
ASB11	5
ATP4A	1
PTGIS	5
TLX1	5
CKMT1A	1
TRPC5	5
PNPLA3	5
NXPE4	1
CCDC158	1
ATP12A	5
PDE4C	5
GAS2L2	5
CYP8B1	5
C12orf40	5
SLC30A2	1
TMEM233	5
PSORS1C1	5
KIF12	5
TEX11	5
SYT5	1
ADAMTS3	1
UNC5C	5
GYG2	1
MRO	1
UGT1A1	5
LIPG	5
RAD21L1	1
ARMC4	1
DDC	5
THY1	5
GDPD4	5
CADPS2	5
SYPL2	5
NDNF	1
IZUMO1	5
NAALADL2	1
KDM4F	1
CFAP221	5
SIX1	1
IQCF1	5
ABCG4	1
PLPPR5	1
FAM83C	1
PDE10A	5
HAS2	1
GXYLT2	1
GSG1	5
CRISPLD1	1
FAM155B	5
COL4A6	5
CAMK2B	5
FGF5	5
AC018554.3	1
LINC00890	5
HNF1B	5
CLSTN2	1
ERVV-2	1
GCNT3	1
SLC35F1	5
RNF180	1
GRM3	1
ACSM4	1
SLC30A8	1
FRMPD1	5
ESYT3	5
AL355315.1	5
IL17RD	1
MUC3A	5
ADAMTS20	5
POTEC	1
BDKRB2	1
C2orf71	5
PRR26	1
LSAMP	7
AL590132.1	5
FAM205A	1
NWD2	5
PYGO1	1
ZNF728	5
RNF150	1
TMEM132B	1
GRM6	5
B3GALT5	1
ERBB4	1
DNAH9	1
PBOV1	5
FAM47E-STBD1	1
GOLGA8F	5
AL929554.1	1
CFAP206	5
HOGA1	5
URGCP-MRPS24	6
AC099518.3	5
AP000275.2	5
ERVV-1	5
CYP3A4	5
HIST1H4L	5
LYZL6	1
COL4A5	5
GPR33	5
TLE6	6
AL672142.1	1
IGHV4-28	6
C1QTNF7	1
CCL14	6
OR3A3	5
ZNF534	1
SHC4	1
CLDN4	6
IGHV3OR16-13	6
AC011455.3	1
OR4C6	1
LRRC14B	1
DCHS2	1
PRAME	1
RND2	5
HTR6	5
WNT7B	6
PDE1C	5
TRIM50	1
POU3F3	5
SLC26A3	1
TRAJ26	6
TMEM232	5
PROKR1	1
TRGV11	5
SLC7A3	5
TCERG1L	1
CHRNA6	1
AC003006.1	1
LDB3	1
CCDC144NL	1
GJA1	1
MFAP5	1
BVES	1
DLX3	1
CNIH3	1
UCHL1	6
OR52K2	1
OR3A2	5
ODF3	6
TUBA3E	1
FBXO16	1
ALDH3B2	5
DNTT	5
FBLN1	1
ZSCAN5B	1
SLC25A41	6
IL20RA	1
CDO1	6
GPC3	5
CHRDL1	1
IL36A	1
MNS1	1
ENPP7	9
CFB	1
TRAJ31	1
MAOA	6
FGF18	9
CHSY3	6
CLDN10	9
FOXB1	6
GLDN	1
OR5B2	9
MET	9
AC007998.2	6
AC005324.3	9
AC005832.4	1
APLF	9
SLC39A2	9
AC024940.1	6
OR1K1	9
SCGB3A1	6
TCHH	1
APOD	9
RAB3B	1
IGHD4-11	6
PLN	9
SHANK3	6
WNT9A	9
AC247036.6	3
NPFF	7
AC247036.4	3
AC245369.4	3
IGLV3-16	6
AD000671.1	3
CCL23	3
NDUFC2-KCTD14	7
GSTA1	6
IGHD6-19	3
AC069368.1	7
AC010531.1	6
AS3MT	3
IGHD2-15	6
AL021546.1	6
IGHD2-8	6
AC073111.3	3
OR7D2	6
VPREB1	7
AL121758.1	6
IGHD1-7	6
HIST1H3I	7
IGHD1-14	6
AL662899.1	3
GJB5	6
AC104532.1	6
KCTD14	6
GSC	3
TRAJ46	6
SPATA45	3
TMEM27	6
AGRP	6
BTBD17	3
FABP4	6
UTS2R	7
DPY19L2	6
DNAJC12	6
AC244472.5	6
COLCA2	6
TRBV5-7	6
RFPL4AL1	6
RFX8	6
C8orf89	6
ZFP91-CNTF	6
RD3L	7
TRIM15	6
TAS2R46	6
SYCE3	3
ANO2	7
UPK2	6
HOXB6	3
DCSTAMP	7
TREM2	6
WFDC1	6
A2ML1	7
PEBP4	3
EEF1E1-BLOC1S5	3
TMEM89	3
AC112229.3	7
AC010615.4	3
AC010327.1	3
SYCE1	3
FBXO43	6
AC018761.5	7
MANSC4	3
SPSB4	6
S100A16	3
GPC5	7
SLC18A1	7
IGLL1	6
OR52I1	6
HMP19	6
DEFA6	3
TEKT1	3
CCDC74B	3
CMA1	6
MTRNR2L4	7
TRAV9-1	3
GNRH2	3
SPOCK3	6
SCN4B	3
C17orf64	3
MAGEB17	6
NAT8	3
TAS1R1	3
KRTAP17-1	7
FAM198A	6
FAM180B	6
KRT36	3
C6orf58	3
SRPX2	3
FAM57B	6
CLLU1OS	3
CH25H	3
ENO4	6
RUNX1T1	3
EFS	3
TFAP2A	7
GPR85	6
TFPI2	6
GJD4	3
PRSS42	6
AARD	3
RBMXL2	3
IDI2	3
CABP1	3
ADAMTS2	6
UBE2Q2L	3
INHBC	3
C4orf47	3
GCKR	7
TAS2R39	6
GLRA4	7
OR2T3	6
MYT1L	6
APCDD1L	6
PHGR1	3
APLNR	6
SH2D7	6
COL9A1	3
PIP	3
RIMBP2	7
C6orf10	3
PCDHGC5	3
ZNF385B	6
SLC22A3	3
FAM187A	6
FAM151A	6
HYDIN	6
CPNE4	6
BPIFB3	6
DENND2A	6
SMIM23	3
PLPPR4	6
APOF	3
GAD1	6
MYT1	6
AC008481.3	7
CYP1A1	7
CCL22	3
RBM46	6
HSPB7	3
TMEM98	6
TMEM151A	3
PTPN3	3
LPAR4	3
C2CD4B	6
PKLR	6
SPEF1	6
C5orf49	3
MAG	3
KAZALD1	6
STMN4	3
C16orf89	6
MLXIPL	3
MRGPRF	3
ANGPTL4	3
OR1Q1	3
PCDHB5	3
GALNT15	7
NES	6
TNFSF18	6
USP17L7	6
MCCD1	6
OR3A1	6
FAM71F1	3
SHROOM2	3
ENOX1	6
MOCOS	7
KRTAP10-4	3
TAS2R60	6
CNTN4	3
GDPD2	3
CHIA	3
C9orf152	6
URAD	3
ADAM20	3
CSPG5	7
C10orf55	6
OR13C5	3
GPR39	3
CLGN	6
EPS8L3	3
EFCAB6	7
IFNA5	3
CCBE1	3
PCDHB14	3
TAAR1	3
CYP11B1	3
CHRND	3
ADAMTS7	3
POM121L2	6
B4GALNT1	3
ARID3C	3
NCAM2	6
CCDC8	3
FAM181B	6
NECTIN4	6
OR1N2	3
OR5H6	3
CYP26C1	3
KCNJ12	6
SIGLECL1	3
VIP	3
OTX2	3
GALR3	3
TTC9B	6
AWAT1	3
AC005697.1	3
KCNJ8	3
NPC1L1	3
TPTE2	3
KRTAP10-11	3
ELOA2	3
HSFX3	7
EN1	3
C3orf70	3
TRIM31	3
MYH14	6
FAM83A	3
MINDY4B	3
TMEM72	3
CA10	6
ABCB5	6
CRB1	6
HMSD	3
TMPRSS15	6
SMIM9	3
NEUROD2	3
CLDN1	6
SFTPA1	3
C14orf37	3
CDKL4	3
OR10H1	3
RLBP1	3
IL19	3
SCARA3	3
MYOCOS	3
ODF3L2	3
ZNF705A	7
RNASE7	3
MYLK2	3
SLC1A6	3
AC008758.1	3
ADGRL4	3
NANOG	3
HOXB8	3
NLRP2B	3
LRIG3	3
SV2B	3
TOX3	3
RNF225	3
FRMPD2	6
LRRC49	3
UNC80	3
ARHGEF15	3
OR2AK2	3
ULBP1	3
RBP3	3
SEMA3F	6
GHR	3
SLC5A4	3
TMC7	3
MSMP	3
PRDM6	3
AC093899.2	3
TBX10	3
FOXC2	3
ARSE	3
PTPRR	6
RCOR2	3
KCNS2	3
FAM19A5	3
PLA2G5	3
C12orf50	3
BMPER	3
HNRNPCL4	6
PDZRN3	3
FAM163A	3
GPR22	3
PCDHB7	6
FOXE1	6
TP53AIP1	3
ABCB11	3
ZG16	3
PRR23D2	3
PRR23D1	3
FRMD7	3
SLC6A17	3
PABPC5	3
GUCY1A2	3
A4GNT	3
SLC1A2	6
OR52L1	3
C6orf223	3
CFAP69	3
NEUROD4	3
CYP7A1	3
RS1	3
NLRP9	3
ZFHX4	6
WDR87	3
PTPRD	3
USP17L19	3
HOXC6	3
DPYSL5	3
CLCA4	3
CADPS	3
ARHGAP28	3
C11orf16	3
ADH4	3
MID1	3
GPC6	3
MTRNR2L5	6
GRIP2	3
KCNA1	3
PCDHB8	3
HECW1	3
USP17L12	3
CASR	3
CNGB1	3
COL12A1	3
USP17L11	3
USP17L15	3
USP17L17	3
USP17L18	3
PCDHB1	6
AC008770.2	3
PCDHB6	3
USP17L28	3
PCDHB2	3
PCDHB11	3
ELAVL3	7
ATP6V1G2-DDX39B	5
BIVM-ERCC5	2
IGHV3-64	7
TFF3	5
AC008878.1	5
SCGB1C1	6
DEFA4	1
AL163636.2	7
IGKV2D-24	7
IGHD3-10	6
AC011479.1	6
IGHV1-45	6
IL4	6
TRAJ13	1
IGHD4-4	7
TRAJ17	6
AC026398.1	6
MIA-RAB4B	1
IGKV2D-26	6
IGHD5-12	3
TRAJ21	6
HIST1H2AJ	1
C1orf53	1
AL159163.1	3
RFPL4A	6
TMEM45A	6
C17orf50	3
AC069503.2	3
AC110275.1	1
TMX2-CTNND1	6
TRAJ40	3
AL021997.3	5
AC129492.3	7
HIST1H4A	7
SMIM22	5
TRAJ29	1
VSTM4	6
MIOX	3
TMEM244	3
TLCD1	3
TRAJ48	7
TMEM151B	7
C15orf48	5
NANOS3	3
MYCNOS	6
HSPB3	6
SDS	7
TRGJP	5
IGLJ4	5
GABRD	6
HAMP	7
TRAJ33	5
ARL2-SNX15	1
GPR1	6
TAS2R10	2
AC008758.5	1
ACCSL	6
AC008982.1	1
PRTN3	6
DYNLRB2	7
TRAJ54	5
NT5C1B-RDH14	3
AC092073.1	5
CLEC20A	6
AC068790.8	1
BEST2	6
TAC3	5
TRAJ53	5
C1orf105	1
OMP	7
TP53TG3D	3
IGLV5-48	7
HTR1B	3
KLHDC9	6
GALR2	1
MAP7D2	1
C4BPB	1
C11orf96	3
IGLV2-33	6
C6orf52	5
APOC1	3
AL049779.1	5
MRGPRE	5
AC026464.1	1
AL357673.1	1
CHAC1	6
AL139392.1	1
SRMS	6
LENEP	1
GGTLC1	3
SERPINI2	1
PRSS8	1
AL590560.1	1
CRISP2	5
PLSCR4	6
MAEL	7
DUSP15	6
GNA14	1
TRAJ50	5
MEIKIN	2
LCN8	6
PRKN	6
DUXB	1
RBP2	3
AP002495.1	5
RPA4	7
TMEM37	6
AC002094.3	5
C4orf26	3
AC008073.3	5
IGHD2-21	1
MGP	5
CHST5	2
NOX1	5
IRGC	5
AC002310.4	1
EHF	1
MROH7	1
CYP2F1	6
FAM189A1	7
AP001273.2	1
ASB12	5
NXF3	7
ZSCAN23	1
SPAG6	1
REC114	2
A3GALT2	6
SLC28A3	6
C17orf98	1
SLC13A5	5
CELA2B	3
MESP2	5
AL365273.2	1
SLC12A8	7
ACOT12	6
NEU4	7
SLC17A1	2
SULT2B1	3
ZNF114	7
C3orf49	3
WFDC2	5
PRPH2	5
OLFML3	3
KRBOX1	5
HTRA3	5
CITED1	1
FAM107A	3
DSG2	1
FOXD4L3	1
HSD11B2	1
UPK1A	8
BMP4	7
MESP1	6
PYY	6
MRGPRX2	5
ENTHD1	3
OR10AC1	1
C1orf100	5
RBM24	5
NLGN1	1
SRPX	1
C1QTNF1	5
CCDC155	5
NPBWR1	1
SOX18	6
SPINK9	5
CCDC173	1
ALB	6
HPCA	3
FOXA3	5
AC008764.1	6
MRGPRD	3
OXGR1	2
KCNQ2	1
AL353588.1	1
ERICH5	1
KRTAP10-10	5
CTNNA2	3
BCL6B	1
TP53TG3C	3
C19orf67	5
FGF17	3
ADAM29	3
GPR21	1
VGF	3
AC135586.2	1
LDHAL6B	6
BTNL2	2
CHRNA9	7
MYRIP	3
LRRC8E	3
BCAN	5
TP53TG3	7
C17orf78	1
TP53TG3E	3
ADAD2	6
SPATA21	5
TAS2R30	1
CERS1	1
MARK1	3
BGN	1
ADH6	3
RPRM	5
VSX1	1
CRHR2	5
PPP1R27	2
TP53TG3F	3
HAPLN4	6
MYRFL	6
LHX1	5
TMEM125	5
SH2D4B	8
SERPIND1	1
SLC18A3	5
NLRP4	5
CDCP2	2
COX7A1	1
SCG3	2
DLL4	5
MAATS1	3
ANKRD63	5
UCN2	3
AXDND1	5
MRAP2	1
PLA1A	2
PRB3	1
SAMD11	3
RANBP3L	5
KRTAP10-6	8
IGFL4	5
PCDHGA8	2
C5orf47	5
LGR5	7
SEMA5B	1
CAP2	5
RHOXF2	5
MEIOB	5
KRT80	3
VWC2L	1
TMEM54	2
PLA2G2C	3
TRIM64	5
ZBED9	3
VWA5B2	5
DHRS2	5
TP53TG3B	3
TMEM136	5
HHATL	1
HPSE2	5
GPR52	1
TSLP	1
GJB7	3
C20orf173	1
PENK	5
CBARP	1
NR2F2	1
C9orf153	1
HFE2	5
FOXE3	5
CRLF1	1
FOXD4L5	3
AC025287.4	5
FJX1	5
DPYSL3	7
TPSD1	5
ANKRD2	1
SLC36A3	5
ELAVL4	1
SLC47A2	1
FRMD5	3
TMEM59L	5
CPO	5
PPP1R14D	3
RHOXF2B	5
STPG4	1
CA7	5
CRYAA	5
LRRC71	5
ECM2	5
AMHR2	1
RP1L1	7
ASCL4	5
SEMA3D	5
BMP3	3
NXF5	3
OIT3	5
PIGR	7
OR2AE1	5
CHRNG	8
KRTAP5-7	5
MOBP	1
HHIPL1	3
COL1A2	5
CDC20B	5
HTR1F	5
GLRA1	1
CLEC4M	1
GLYAT	8
CACNG4	7
FAIM2	5
ADGRB3	1
GPR31	1
ROBO4	6
CCDC89	5
NFASC	3
ATP13A5	6
NUPR1	1
CYP4B1	5
COL3A1	2
F3	5
GOLGA6B	5
ANKRD66	5
TEX13D	6
NR5A2	1
CHRNA3	1
DSC3	3
PLEKHS1	6
MAGI1	5
SPAG17	7
PNMA2	5
RAPGEF4	3
PLA2G2F	2
OR2T12	1
IL12B	1
TRIM67	7
ADAMTS16	3
PEG3	2
TRH	2
SYNDIG1L	5
AC104662.2	5
ERVFRD-1	3
MAP3K19	5
WNT5A	6
FGFR3	7
MAB21L2	5
DPF1	1
PDZRN4	1
EMX1	5
CCDC87	1
ZCCHC12	1
PRDM13	1
TEAD1	3
HSPA12A	5
POU3F2	1
SLC16A9	1
CALN1	5
NR2E3	1
PCSK1	5
ACRV1	5
GDAP1L1	3
SPATA18	5
SCN2B	5
ABCC11	5
ANGPTL7	2
CCDC85A	1
SLC8A2	1
MOG	5
EN2	3
SHROOM3	1
USP17L2	5
PCDHB4	5
GALNTL6	1
VSTM5	3
NOVA1	1
FRK	5
TSPAN1	1
SERPINA10	2
ZNF676	5
DDI1	5
TRPM8	5
GIPC2	1
PCDHB13	2
KLHL4	3
FGL1	1
SP7	1
ETV1	1
ZNF556	5
CHST6	5
TMEM78	1
FERMT1	1
CASKIN1	1
PCDH17	3
AC068547.1	1
EDNRB	1
SLC9A2	3
SHISA9	3
GALR1	1
LAMA3	5
ANTXR1	5
KDR	1
NGEF	5
HUNK	3
SRD5A2	5
ALX4	1
ZNF98	3
IQCA1L	1
GBP7	5
ELOVL2	8
DCN	2
CYP2W1	1
RPS6KA6	1
SLC28A2	3
YAP1	5
ANK2	1
MUSK	1
PAPPA2	1
KIF1A	2
NDST3	3
DPCR1	1
ZNF423	5
KIF6	1
AMER2	1
PLA2R1	1
SEMA3E	3
ARFGEF3	5
AP002373.1	5
IGHJ1	5
AC011511.4	5
COL10A1	6
DRD3	5
PAX9	5
GCK	5
COL1A1	5
SHANK1	1
UBD	5
COL17A1	1
PRCD	1
NT5C1B	5
PRKCG	1
TMEM110-MUSTN1	8
PPP1R14C	2
PADI6	2
SPC25	5
QRFP	7
CCDC194	5
FHOD3	1
KSR2	5
KCNV2	5
RNF212B	6
ANKRD20A3	1
AC040162.4	1
PLCB4	1
CALCB	5
TSPYL6	2
HOXB9	2
NKAIN2	6
ADAM21	1
BOLL	5
DPPA3	2
RUNDC3B	5
ANKRD20A2	1
ACPT	7
SHC3	7
DISP3	1
CPA5	1
GNG4	6
DQX1	3
KIRREL2	7
SYT3	1
PGPEP1L	5
AC091167.3	1
NDUFA4L2	1
FAM71D	1
PRL	1
KIAA1549	1
HOXA5	1
RHBDF1	5
NANOS1	5
AC026464.3	3
COX6B2	9
PGLYRP4	1
ERICH3	5
CALHM1	1
CRYBB1	5
CAPN8	5
PLEKHG7	1
SCN7A	5
TRAJ49	6
DLL3	5
COL6A6	3
RGS13	5
CAPN11	5
CD207	3
IL6	6
SLC39A5	2
TRAJ23	1
ATP5EP2	5
TRAJ35	1
SRCIN1	5
STUM	7
ZFPM2	1
MSH4	8
ARTN	1
PAPPA	1
C20orf202	1
PHKA1	6
MAGEA8	5
GALNT18	5
C1QL1	5
TRHDE	5
TRBV6-8	1
PCDHGA5	3
RDH12	1
CYP24A1	7
SLC2A10	5
FLRT1	1
AC084337.2	5
LINGO4	5
C2orf81	1
UBE2QL1	5
PCDHGC3	1
FIBCD1	1
MCHR1	3
CCDC40	3
FZD9	5
CELF5	4
TRAJ34	5
TNFSF12-TNFSF13	1
NEK10	2
SPINK8	1
C2CD6	5
GRM4	1
SLC2A12	5
HAP1	1
DRP2	5
MARVELD2	1
CHGB	8
ACTRT3	1
NRG2	5
RBMS3	1
KCNK1	5
KANTR	1
C6orf132	1
ULBP3	5
HHIPL2	1
PXDN	6
ARHGAP29	6
NXPH3	4
PALM	5
OR6N1	4
TAT	5
AC006978.2	1
KCNK17	1
RPS4Y2	1
TRAJ19	5
CPNE7	3
TM4SF20	9
KDELR3	5
RHOXF1	5
HOXA7	1
LHB	5
AC067968.1	6
TARM1	5
PARVA	4
MYO18B	6
CDH3	1
KLF15	1
SPATA31A1	1
CYTL1	6
SMIM10L2B	1
C17orf47	1
SPATA17	1
IGHD5-18	6
POU3F1	1
ACOX2	3
LY6G6C	5
OR52H1	1
PLEKHG4B	1
HCAR1	1
MAJIN	5
LRRC73	5
PSMB11	6
EVA1A	5
RRH	5
BMP10	4
ASXL3	6
RPRML	8
AP001931.1	1
EPB41L1	2
HPGDS	1
STOX2	1
TDRD1	5
MYOZ3	8
ESPNL	6
KRTAP29-1	1
IL5	1
KCNN3	6
HESX1	1
KIAA1462	6
MAOB	6
CRYBB3	5
LY6K	1
LCT	5
C1orf194	9
PLAC8L1	2
AC008537.1	8
MAP6	5
HIST1H2BM	1
LMCD1	6
IGSF9	6
LIF	7
AL139260.3	1
OR4D2	3
NRG4	5
TM4SF19-TCTEX1D2	2
GPR142	1
AREG	6
TRBV6-7	5
DIAPH3	6
AC011462.1	1
NEIL3	5
CLEC2A	1
RGS7	5
C10orf82	4
LIMS3	1
AC023509.3	5
PRAP1	3
VSNL1	1
RGS11	5
GIMAP1-GIMAP5	3
RORB	9
FBXO17	4
PSCA	1
FTCD	4
CHRNA2	6
ADAMTS14	5
KIAA0408	2
HIST1H3J	7
AC005020.2	5
CENPA	6
CREG2	4
TRAJ42	1
GRID1	9
RIBC2	1
OR56B1	6
CHRNA5	1
BORCS7-ASMT	5
MPV17L	3
HEPHL1	6
PBK	6
RHOD	5
CDK15	2
COBL	5
SMO	6
HFM1	5
C1orf146	8
OVCH1	6
CHRNB2	6
COL15A1	5
AC025165.3	4
FZD7	1
SEC14L3	5
AC048338.1	4
KRTAP10-9	2
TRAJ24	3
PLPPR3	5
SLC34A2	9
NBPF6	3
OR5B21	1
RNF224	3
SHBG	3
RSPO4	3
COL4A1	9
SALL4	3
TEK	9
SNTG2	5
F7	2
ST18	5
AL032819.3	1
CSDC2	3
XIRP2	1
PHYHIP	9
SCT	6
AC090360.1	5
SLC25A52	5
ZYG11A	4
PTX4	4
C20orf144	2
AC005702.2	8
HRNR	1
ENDOU	5
GRIK4	7
DEPDC1	6
SLC17A7	3
DCT	1
CPT1C	5
PPP3R2	8
KLB	8
PALM3	2
FAM3D	5
AC005885.1	9
DNER	6
PRSS1	1
2025-03-10	3
OR2H2	5
HRH1	1
AL590282.2	9
HIST1H3B	5
ACBD7	4
LRCOL1	9
IGHD3-22	6
SLC22A13	3
SLC26A7	5
COMMD3-BMI1	9
KBTBD12	5
CYP2J2	5
EFCAB1	2
RLN3	9
CTXN2	3
TRPM5	9
FAM196A	4
GUCY2D	6
NYAP2	9
FBXO39	6
AC092647.5	5
GTSF1L	6
PKP3	5
CILP2	4
CCDC113	5
HTR2A	6
FLG	9
VMO1	6
DSP	5
CD276	6
FAM90A1	6
GPR20	5
UROC1	6
IGHD7-27	5
OR52B4	9
SLC24A5	9
TAS2R3	9
ZNF750	8
HUS1B	5
TRDJ4	9
NAT8L	9
DNAAF3	6
AC131160.1	1
PAX2	2
ERICH4	8
MROH5	9
TULP2	4
FLNC	9
KCNJ9	9
EPO	2
GPR37L1	7
ITPKA	6
OR4A47	9
IGHD4-23	1
ZNF311	3
NPM2	3
PRPH	9
RASL11B	9
TRAJ14	9
MAP1B	6
C3orf67	9
HEPH	6
ADCY1	6
LYPD6B	6
AL662899.3	3
ARHGAP8	7
ABO	8
AC018512.1	5
LPAR6	1
JPH4	6
AC015688.5	1
HBZ	1
C14orf178	5
AOC1	2
B3GNT4	8
SOX11	6
PRSS53	2
AC026954.2	6
SLC12A1	3
ADGRV1	5
CEACAM6	4
OLFM4	9
AC098850.4	3
AC004832.3	1
AC013271.1	1
AC008763.2	3
C4BPA	9
SLC38A11	1
AC104109.3	9
SLC5A10	3
NETO1	1
IGLC1	1
DEFA3	6
AC092587.1	5
SYCP2L	4
PCDHGB4	3
HIST1H3C	7
TRAV19	3
BEGAIN	8
C1QTNF3-AMACR	1
TMED6	2
SDK1	5
KDM4E	9
OR2T8	6
TENM4	3
AL109827.1	3
LRFN2	3
CNTNAP2	3
AGMO	3
LILRB5	3
CCDC144A	6
TSKS	6
TRBV5-1	3
DEFA1B	6
BTNL3	6
SLC4A11	3
SCUBE1	5
AC243967.1	3
TRAJ22	1
CEACAM8	1
PRR5-ARHGAP8	5
GAREM1	7
BTBD8	5
APITD1-CORT	3
LTF	1
TVP23C-CDRT4	2
IGLV3-12	3
OR2C3	7
DEFA1	6
AL928654.4	5
MAPK8IP1	3
AC011452.1	2
EDDM13	3
PGA5	5
OR2C1	3
AC008764.4	3
H1FNT	5
CRISP3	5
ZNF625-ZNF20	3
OXCT2	7
KIR3DX1	3
CD300LD	9
PNMA6A	9
AC087289.3	3
MAPK15	3
AC012254.2	6
OR10G2	5
AMH	2
AC010422.6	9
FHAD1	3
AC118553.2	3
PCDHGA12	3
KRTAP5-8	5
CCDC151	7
SH3D19	9
FFAR1	7
AC079594.2	3
LAIR2	3
LRRC63	1
FGF13	9
AC245369.1	3
SETSIP	9
AC233724.18	9
CYP27B1	3
FABP3	2
PROM2	8
ZRSR1	1
NPAS1	3
SLC6A9	6
TMED7-TICAM2	1
OR2A25	6
TMEM256-PLSCR3	1
HLA-DRB5	6
ELANE	6
SOX7	1
MMP8	8
KDELC1	5
IGDCC4	5
CD1B	3
NRCAM	1
SPTLC3	5
CSNK2A3	3
B3GNT3	1
SDHD	2
PCDHGA7	3
KRT86	3
AC092718.3	9
TMEM171	3
HSD17B3	3
BPI	1
PLPP2	4
LPAR3	3
DFNA5	3
HOXB7	2
C16orf71	1
GALNT8	2
ALAS2	6
PAQR5	5
CHRM3	1
AMY2A	3
OR52B2	3
ARL9	3
DNAI2	2
C7orf57	3
AC078927.1	5
TTLL2	2
LRRC2	1
FXYD1	3
SEZ6	3
KRT1	5
DAB2IP	5
TRDV3	5
SELENBP1	6
[truncated: 15,028 more rows]
